# Supplementary material for: Role of Seipin in Human Diseases and Experimental Animal Models
Source: Biomolecules. 2022 Jun 17;12(6):840. doi: 10.3390/biom12060840 (PMC9221541; doi:10.3390/biom12060840)
Supplement: Supplementary file 1 [file biomolecules-12-00840-s001.zip]

Archive with 1 entries (1 files):
- biomolecules-1741998-supplementary.pdf
